# Supplementary material for: The Relationship of School Start Times, Sleep Duration and Mental Health among a Representative Sample of High School Students in Colorado, 2019
Source: Int J Environ Res Public Health. 2021 May 26;18(11):5708. doi: 10.3390/ijerph18115708 (PMC8198323; doi:10.3390/ijerph18115708)
Supplement: Supplementary file 1 [file ijerph-18-05708-s001.zip]

Archive with 1 entries (1 files):
- ijerph-1209390-supplementary.pdf
